# Supplementary material for: Postoperative analgesia for upper gastrointestinal surgery: a retrospective cohort analysis
Source: Perioper Med (Lond). 2023 Jul 18;12:40. doi: 10.1186/s13741-023-00324-0 (PMC10355044; doi:10.1186/s13741-023-00324-0)
Supplement: Supplementary file 1 — Additional file 1. a Post-operative morphine requirements. b. Post-operative rest pain. c Post-operative dynamic pain. [file 13741_2023_324_MOESM1_ESM.zip]

Archive with 3 entries (3 files):
- Additional file 1a.pdf
- Additional file 1b.pdf
- Additional file 1c.pdf
